# Supplementary material for: Comparative Analysis of CDPK Family in Maize, Arabidopsis, Rice, and Sorghum Revealed Potential Targets for Drought Tolerance Improvement
Source: Front Chem. 2017 Dec 19;5:115. doi: 10.3389/fchem.2017.00115 (PMC5742180; doi:10.3389/fchem.2017.00115)
Supplement: Supplementary file 2 [file Table2.XLSX]

## Sheet: Supplementary Table S2(A)
Supplementary Table S2(A): The Ka/Ks ratio for tandemly duplicated CDPK genes.
Maize Gene ID 1	Maize gene ID 2	% identity	Ka	Ks	Ka/Ks
GRMZM2G025387_P01	GRMZM2G025387_P02	100	0	0	0
GRMZM2G047486_P01	GRMZM2G047486_P02	100	0	0	0
GRMZM2G047486_P01	GRMZM2G047486_P03	100	0	0	0
GRMZM2G047486_P02	GRMZM2G047486_P03	100	0	0	0
GRMZM2G047486_P01	GRMZM2G047486_P04	99.61	0.0025	0	0
GRMZM2G058305_P01	GRMZM2G058305_P02	100	0	0	0
GRMZM2G058305_P01	GRMZM2G058305_P03	100	0	0	0
GRMZM2G058305_P02	GRMZM2G058305_P03	100	0	0	0
GRMZM2G109843_P01	GRMZM2G109843_P02	100	0	0	0
GRMZM2G157068_P01	GRMZM2G157068_P02	99.62	0	0	0
GRMZM2G030673_P01	GRMZM2G311220_P01	92.25	0.0336	0.7154	0.0469667
GRMZM2G025387_P01	GRMZM2G058305_P03	91.89	0.0736	1.1158	0.0659616
GRMZM2G025387_P02	GRMZM2G058305_P03	91.89	0.0736	1.1158	0.0659616
GRMZM2G025387_P01	GRMZM2G058305_P01	91.88	0.0701	1.0368	0.0676119
GRMZM2G025387_P02	GRMZM2G058305_P01	91.88	0.0701	1.0368	0.0676119
GRMZM2G025387_P01	GRMZM2G058305_P02	91.88	0.0701	1.0368	0.0676119
GRMZM2G025387_P02	GRMZM2G058305_P02	91.88	0.0701	1.0368	0.0676119
GRMZM2G030673_P01	GRMZM2G311220_P03	91.41	0.0599	0.6347	0.0943753
GRMZM2G025387_P03	GRMZM2G058305_P01	90.74	0.1449	1.4319	0.101194
GRMZM2G025387_P03	GRMZM2G058305_P02	90.74	0.1449	1.4319	0.101194
GRMZM2G025387_P03	GRMZM2G058305_P03	90.74	0.1508	1.4589	0.103366
GRMZM2G025387_P01	GRMZM2G025387_P03	99.7	0.0546	0.142	0.384507
GRMZM2G025387_P02	GRMZM2G025387_P03	99.7	0.0546	0.142	0.384507
GRMZM2G311220_P01	GRMZM2G311220_P03	99.27	0.0289	0.0429	0.67366
GRMZM2G047486_P01	GRMZM2G047486_P05	100	0.0066	0.0059	1.11864
GRMZM2G047486_P02	GRMZM2G047486_P05	100	0.0066	0.0059	1.11864
GRMZM2G047486_P03	GRMZM2G047486_P05	100	0.0066	0.0059	1.11864
GRMZM2G047486_P04	GRMZM2G047486_P05	99.57	0.0088	0.0077	1.14286
GRMZM2G047486_P02	GRMZM2G047486_P04	99.61	0.0021	0.0015	1.4
GRMZM2G047486_P03	GRMZM2G047486_P04	99.61	0.0021	0.0015	1.4
			0.0378367	0.413563	0.319698

## Sheet: Supplementary table S2(B)
Supplementary Table S2(B): The Ka/Ks ratio for segmentally duplicated CDPK genes.
Maize Gene ID 1	Maize Gene ID 2	% identity	Ka	Ks	Ka/Ks
GRMZM2G053868_P01	GRMZM2G157068_P01	100	0	0	0
GRMZM2G053868_P01	GRMZM2G157068_P02	99.62	0	0	0
GRMZM2G053868_P02	GRMZM2G157068_P01	99.62	0	0	0
GRMZM2G053868_P02	GRMZM2G157068_P02	100	0	0	0
GRMZM2G340224_P01	GRMZM2G167276_P01	83.52	0.0742	1.6659	0.0445405
GRMZM2G167276_P01	GRMZM2G340224_P01	81.33	0.0742	1.6659	0.0445405
GRMZM2G088361_P01	GRMZM2G311220_P01	92.21	0.0359	0.759	0.0472991
GRMZM2G081310_P01	GRMZM2G321239_P01	83.77	0.0706	1.0791	0.0654249
GRMZM2G035843_P01	GRMZM2G047486_P01	96.86	0.0125	0.1762	0.0709421
GRMZM2G035843_P01	GRMZM2G047486_P02	96.86	0.0125	0.1762	0.0709421
GRMZM2G035843_P01	GRMZM2G047486_P03	96.86	0.0125	0.1762	0.0709421
GRMZM2G035843_P01	GRMZM2G047486_P04	96.47	0.0143	0.1806	0.0791805
GRMZM2G081310_P01	GRMZM2G314396_P01	84.29	0.0774	0.9674	0.0800083
GRMZM2G088361_P01	GRMZM2G311220_P03	91.39	0.0607	0.7308	0.0830597
GRMZM2G030673_P01	GRMZM2G088361_P01	96.85	0.0183	0.1526	0.119921
GRMZM2G314396_P01	GRMZM2G321239_P01	92.81	0.0201	0.1421	0.14145
GRMZM2G321239_P01	GRMZM2G314396_P01	94.24	0.0201	0.1421	0.14145
GRMZM2G028086_P02	GRMZM2G047479_P01	94.81	0.0783	0.0897	0.87291
GRMZM2G035843_P01	GRMZM2G047486_P05	96.57	0.1971	0.1971	1
GRMZM2G006404_P01	GRMZM2G028086_P02	91.85	0.0922	0.0902	1.02217
GRMZM2G006404_P01	GRMZM2G047479_P01	97.18	0.0133	0.007	1.9
			0.0421048	0.39991	0.278799

## Sheet: Supplementary Table S2(C)
Supplementary Table S2(C): The Ka/Ks ratio for orthologous CDPK genes between maize and Arabidopsis.
Maize Gene ID	Arabidopsis Gene ID	% identity	Ka	Ks	Ka/Ks
GRMZM2G025387_P01	AT4G23650.1	80.26	0.1951	7.7884	0.0250501
GRMZM2G025387_P02	AT4G23650.1	80.26	0.1951	5.6979	0.0342407
GRMZM2G058305_P03	AT4G23650.1	80.3	0.1898	2.7946	0.0679167
GRMZM2G109843_P02	AT3G50530.1	80.34	0.1106	3.771	0.0293291
GRMZM2G311220_P03	AT3G51850.1	80.73	0.1334	5.6149	0.0237582
GRMZM2G053868_P01	AT2G17890.1	81.36	0.151	1.6442	0.091838
GRMZM2G157068_P01	AT2G17890.1	81.36	0.151	6.981	0.0216301
GRMZM2G053868_P02	AT2G17890.1	81.7	0.151	4.5774	0.0329882
GRMZM2G157068_P02	AT2G17890.1	81.7	0.151	2.5698	0.0587594
GRMZM2G025387_P03	AT4G23650.1	82.16	0.2943	8.4096	0.0349957
GRMZM2G027351_P02	AT5G04870.1	82.47	0.1267	4.709	0.0269059
GRMZM2G081310_P01	AT4G35310.1	84.73	0.1492	10.0057	0.0149115
			0.166517	5.38029	0.038527

## Sheet: Supplementary Table S2(D)
Supplementary Table S2(D): The Ka/Ks ratio for orthologous CDPK genes between maize and rice.
Maize Gene ID	Rice gene ID	% identity	Ka	Ks	Ka/Ks
GRMZM2G058305_P01	LOC_Os01g43410.1	92.31	0.5138	52.7036	0.00974886
GRMZM2G154489_P01	LOC_Os07g33110.2	97.87	0.0065	0.6176	0.0105
GRMZM2G167276_P01	LOC_Os01g59360.1	88.65	0.0437	1.9004	0.0229952
GRMZM2G340224_P01	LOC_Os05g41270.1	88.02	0.0405	1.3493	0.0300156
GRMZM2G340224_P01	LOC_Os01g59360.1	86.54	0.063	1.9966	0.0315536
GRMZM2G167276_P01	LOC_Os05g41270.1	81.61	0.0818	2.3052	0.035485
GRMZM2G109843_P02	LOC_Os07g42770.1	96.88	0.0165	0.4625	0.0356757
GRMZM2G109843_P01	LOC_Os07g42770.1	96.03	0.0203	0.4726	0.0429539
GRMZM2G311220_P01	LOC_Os05g39090.1	90.51	0.0376	0.8628	0.043579
GRMZM2G311220_P01	LOC_Os01g61590.1	91.8	0.0261	0.5808	0.044938
GRMZM2G088361_P01	LOC_Os01g61590.1	90.89	0.0352	0.6804	0.0517343
GRMZM2G058305_P03	LOC_Os01g43410.1	92.87	0.06	1.1099	0.0540589
GRMZM2G058305_P02	LOC_Os01g43410.1	92.31	0.0601	1.0851	0.0553866
GRMZM2G030673_P01	LOC_Os01g61590.1	90.25	0.0351	0.5866	0.0598363
GRMZM2G053868_P02	LOC_Os07g22710.1	82.08	0.1431	2.3541	0.0607876
GRMZM2G053868_P01	LOC_Os07g22710.1	81.74	0.1431	2.354	0.0607901
GRMZM2G157068_P01	LOC_Os07g22710.1	81.74	0.1431	2.354	0.0607901
GRMZM2G157068_P02	LOC_Os07g22710.1	82.08	0.1431	2.354	0.0607901
GRMZM2G088361_P01	LOC_Os05g39090.1	93.41	0.0258	0.3998	0.0645323
GRMZM2G058305_P02	LOC_Os05g50810.1	95.73	0.0617	0.9335	0.0660953
GRMZM2G081310_P01	LOC_Os04g49510.1	85.46	0.0649	0.9632	0.0673796
GRMZM2G058305_P03	LOC_Os05g50810.1	95.82	0.0658	0.9536	0.0690017
GRMZM2G047486_P01	LOC_Os11g07040.1	91.47	0.0358	0.4916	0.0728234
GRMZM2G047486_P02	LOC_Os11g07040.1	91.47	0.0358	0.4916	0.0728234
GRMZM2G047486_P03	LOC_Os11g07040.1	91.47	0.0358	0.4916	0.0728234
GRMZM2G030673_P01	LOC_Os05g39090.1	93.99	0.0265	0.3596	0.073693
GRMZM2G047486_P05	LOC_Os11g07040.1	91.97	0.0391	0.5068	0.0771507
GRMZM2G311220_P03	LOC_Os05g39090.1	89.65	0.0637	0.8211	0.0775789
GRMZM2G058305_P01	LOC_Os05g50810.1	95.73	0.9583	11.6968	0.0819284
GRMZM2G314396_P01	LOC_Os04g49510.1	89.89	0.0404	0.4929	0.0819639
GRMZM2G081310_P01	LOC_Os02g46090.1	90.45	0.049	0.5938	0.0825194
GRMZM2G314396_P01	LOC_Os02g46090.1	85.09	0.0813	0.9622	0.0844939
GRMZM2G321239_P01	LOC_Os02g46090.1	84.03	0.0876	1.0155	0.0862629
GRMZM2G035843_P01	LOC_Os11g07040.1	90.7	0.0451	0.5122	0.0880515
GRMZM2G321239_P01	LOC_Os04g49510.1	89.39	0.0518	0.5766	0.089837
GRMZM2G047486_P04	LOC_Os11g07040.1	91.09	0.0487	0.5376	0.0905878
GRMZM2G025387_P01	LOC_Os05g50810.1	90.62	0.0778	0.8202	0.0948549
GRMZM2G025387_P02	LOC_Os05g50810.1	90.62	0.0778	0.8202	0.0948549
GRMZM2G053868_P02	LOC_Os02g03410.1	88.89	0.0608	0.6362	0.0955674
GRMZM2G157068_P02	LOC_Os02g03410.1	88.89	0.0608	0.6362	0.0955674
GRMZM2G053868_P01	LOC_Os02g03410.1	89.27	0.0606	0.6323	0.0958406
GRMZM2G157068_P01	LOC_Os02g03410.1	89.27	0.0606	0.6323	0.0958406
GRMZM2G311220_P03	LOC_Os01g61590.1	90.21	0.0513	0.5066	0.101263
GRMZM2G025387_P01	LOC_Os01g43410.1	88.3	0.0519	0.4606	0.112679
GRMZM2G025387_P02	LOC_Os01g43410.1	88.3	0.0519	0.4606	0.112679
GRMZM2G025387_P03	LOC_Os05g50810.1	89.3	0.1553	1.1415	0.136049
GRMZM2G025387_P03	LOC_Os01g43410.1	83.43	0.1308	0.6269	0.208646
			0.0908362	2.26177	0.0726597

## Sheet: Supplementary table S2(E)
Supplementary Table S2(E): The Ka/Ks ratio for orthologous CDPK genes between maize and sorghum.
Maize Gene ID	Sorghum Gene ID	% identity	Ka	Ks	Ka/Ks
GRMZM2G167276_P01	Sb03g037570.1	95.67	0.0085	0.382	0.0222513
GRMZM2G154489_P01	Sb02g034640.1	99.29	0.0036	0.1194	0.0301508
GRMZM2G340224_P01	Sb03g037570.1	89.2	0.0505	1.4945	0.0337906
GRMZM2G311220_P01	Sb03g038870.1	96.34	0.0078	0.2174	0.0358786
GRMZM2G167276_P01	Sb09g024100.1	83.18	0.0766	1.9907	0.0384789
GRMZM2G053868_P02	Sb04g002220.1	95.62	0.0091	0.2031	0.0448055
GRMZM2G157068_P02	Sb04g002220.1	95.62	0.0091	0.2031	0.0448055
GRMZM2G053868_P01	Sb04g002220.2	95.62	0.0091	0.2031	0.0448055
GRMZM2G053868_P02	Sb04g002220.2	95.98	0.0091	0.2031	0.0448055
GRMZM2G157068_P01	Sb04g002220.2	95.62	0.0091	0.2031	0.0448055
GRMZM2G157068_P02	Sb04g002220.2	95.98	0.0091	0.2031	0.0448055
GRMZM2G053868_P01	Sb04g002220.1	96	0.0091	0.202	0.0450495
GRMZM2G157068_P01	Sb04g002220.1	96	0.0091	0.202	0.0450495
GRMZM2G047486_P01	Sb05g004610.1	97.48	0.007	0.1545	0.0453074
GRMZM2G047486_P02	Sb05g004610.1	97.48	0.007	0.1545	0.0453074
GRMZM2G047486_P03	Sb05g004610.1	97.48	0.007	0.1545	0.0453074
GRMZM2G311220_P01	Sb09g022960.1	91.91	0.0346	0.7573	0.0456886
GRMZM2G088361_P01	Sb03g038870.1	91.38	0.037	0.7019	0.0527141
GRMZM2G047486_P04	Sb05g004610.1	97.09	0.0087	0.1589	0.0547514
GRMZM2G035843_P01	Sb05g004610.1	96.7	0.0088	0.1605	0.0548287
GRMZM2G088361_P01	Sb09g022960.1	97.97	0.0075	0.1288	0.0582298
GRMZM2G030673_P01	Sb03g038870.1	90.53	0.0386	0.6498	0.0594029
GRMZM2G340224_P01	Sb09g024100.1	91.08	0.0366	0.5864	0.0624147
GRMZM2G058305_P03	Sb03g028340.1	91.81	0.076	1.122	0.0677362
GRMZM2G321239_P01	Sb04g031570.1	86.97	0.0796	1.1417	0.0697206
GRMZM2G058305_P01	Sb03g028340.1	91.59	0.0735	1.0223	0.0718967
GRMZM2G058305_P02	Sb03g028340.1	91.59	0.0735	1.0223	0.0718967
GRMZM2G025387_P01	Sb09g029950.1	91.45	0.0784	1.0518	0.0745389
GRMZM2G025387_P02	Sb09g029950.1	91.45	0.0784	1.0518	0.0745389
GRMZM2G058305_P03	Sb09g029950.1	92.29	0.023	0.2986	0.0770261
GRMZM2G314396_P01	Sb04g031570.1	86.94	0.0835	1.0503	0.0795011
GRMZM2G081310_P01	Sb06g026530.1	83.54	0.0765	0.9266	0.0825599
GRMZM2G058305_P01	Sb09g029950.1	92.61	0.023	0.2781	0.0827041
GRMZM2G058305_P02	Sb09g029950.1	92.61	0.023	0.2781	0.0827041
GRMZM2G047486_P05	Sb05g004610.1	97.25	0.0141	0.1644	0.0857664
GRMZM2G311220_P03	Sb09g022960.1	90.97	0.0599	0.6717	0.0891767
GRMZM2G035843_P01	Sb08g004510.1	88.16	0.0622	0.6681	0.0930998
GRMZM2G025387_P03	Sb09g029950.1	90.74	0.154	1.6525	0.0931921
GRMZM2G047486_P01	Sb08g004510.1	88.39	0.0585	0.6111	0.095729
GRMZM2G047486_P02	Sb08g004510.1	88.39	0.0585	0.6111	0.095729
GRMZM2G047486_P03	Sb08g004510.1	88.39	0.0585	0.6111	0.095729
GRMZM2G047486_P05	Sb08g004510.1	88.61	0.0623	0.6158	0.101169
GRMZM2G047486_P04	Sb08g004510.1	88.2	0.0689	0.6456	0.106722
GRMZM2G030673_P01	Sb09g022960.1	97.43	0.0122	0.1093	0.111619
GRMZM2G314396_P01	Sb06g026530.1	94.05	0.0147	0.1148	0.128049
GRMZM2G025387_P01	Sb03g028340.1	92.64	0.0208	0.1287	0.161616
GRMZM2G025387_P02	Sb03g028340.1	92.64	0.0208	0.1287	0.161616
GRMZM2G321239_P01	Sb06g026530.1	94.79	0.0255	0.1542	0.16537
GRMZM2G081310_P01	Sb04g031570.1	92.87	0.0464	0.1844	0.251627
GRMZM2G025387_P03	Sb03g028340.1	85.84	0.085	0.3236	0.26267
GRMZM2G311220_P03	Sb03g038870.1	95.04	0.0365	0.1256	0.290605
			0.0384275	0.513686	0.0836813
